# Supplementary material for: Spatial and Functional Crosstalk between the Mitochondrial Na+-Ca2+ Exchanger NCLX and the Sarcoplasmic Reticulum Ca2+ Pump SERCA in Cardiomyocytes
Source: Int J Mol Sci. 2022 Jul 19;23(14):7948. doi: 10.3390/ijms23147948 (PMC9317594; doi:10.3390/ijms23147948)
Supplement: Supplementary file 1 [file ijms-23-07948-s001.zip]

Archive with 1 entries (1 files):
- ijms-1802194-supplementary.pdf
